# Supplementary material for: Comprehensive GC/MS Profiling of Volatile Organic Compounds in Whole and Glandular Saliva Using MonoTrap Micro-Extraction
Source: Metabolites. 2025 Nov 6;15(11):726. doi: 10.3390/metabo15110726 (PMC12654116; doi:10.3390/metabo15110726)
Supplement: Supplementary file 1 [file metabolites-15-00726-s001.zip]

Archive with 1 entries (1 files):
- metabolites-3946623-supplementary.pdf
